# Supplementary material for: Antimicrobial stewardship interventions involving community pharmacy teams: a scoping review
Source: JAC Antimicrob Resist. 2025 Sep 11;7(5):dlaf156. doi: 10.1093/jacamr/dlaf156 (PMC12455195; doi:10.1093/jacamr/dlaf156)
Supplement: dlaf156_Supplementary_Data [file dlaf156_supplementary_data.zip]

Archive with 3 entries (3 files):
- Supplementary information - Search Strategy - Table S1.docx
- Supplementary information - Data extraction tool - Table S2.docx
- Supplementary Information - Description of interventions - Table S3.docx
